# Supplementary material for: Improving Suspected Pulmonary Infection Diagnosis by Bronchoalveolar Lavage Fluid Metagenomic Next-Generation Sequencing: a Multicenter Retrospective Study
Source: Microbiol Spectr. 2022 Aug 9;10(4):e02473-21. doi: 10.1128/spectrum.02473-21 (PMC9431624; doi:10.1128/spectrum.02473-21)
Supplement: Supplemental file 1 — Supplemental material. Download spectrum.02473-21-s0001.xlsx, XLSX file, 0.03 MB [file spectrum.02473-21-s0001.xlsx]

## Sheet: 1
Supplementary Data 1. Full taxonomic results of all microorganisms detected by mNGS
Patient ID	Gram-positive bacteria (Number of unique reads, Relative abundance(%))	Gram-negative bacteria (Number of unique reads, Relative abundance(%))	Fungi (Number of unique reads, Relative abundance(%))	Viruses (Number of unique reads, Relative abundance(%))	Mycobacteria (Number of unique reads, Relative abundance(%))	Atypical pathogens (Number of unique reads, Relative abundance(%))	Parasites (Number of unique reads, Relative abundance(%))
Patient 1	None	None	None	Cytomegalovirus (2, 0.17); Human mastadenovirus C (1, 0.08)	None	None	None
Patient 2	None	None	None	None	None	None	None
Patient 3	None	None	Aspergillus fumigatus (1, 0.07)	Epstein-Barr virus (3, 0.21); Human herpesvirus 7 (1, 0.07); Human herpesvirus 1 (1, 0.07)	None	None	None
Patient 4	Streptococcus parasanguinis (89, NA); Streptococcus salivarius (34, NA); Actinomyces odontolyticus (34, NA); Granulicatella adiacens (11, NA); Rothia mucilaginosa (11, NA)	Prevotella veroralis (133, NA); Prevotella salivae (104, NA); Veillonella atypica (170, NA); Veillonella dispar (83, NA); Campylobacter concisus (8, NA)	None	None	None	None	None
Patient 5	Staphylococcus schleiferi (108, NA); Streptococcus mitis (3, NA); Streptococcus oralis (3, NA); Rothia dentocariosa (6, NA); Rothia mucilaginosa (5, NA)	Prevotella intermedia (52, NA); Prevotella melaninogenica (4, NA); Neisseria flavescens(4, NA); Porphyromonas gingivalis (13, NA); Porphyromonas somerae (5, NA)	Cryptococcus neoformans (3, NA)	None	None	None	None
Patient 6	Bulleidia extructa (85, NA)	Dialister pneumosintes (66, NA)	Aspergillus flavus (5, NA); Aspergillus fumigatus (4, NA)	Cytomegalovirus (5, NA); Epstein-Barr virus (17, NA); Human herpesvirus 7 (13, NA)	None	None	None
Patient 7	None	Neisseria flavescens (208, NA); Neisseria subflava (9, NA); Haemophilus parainfluenzae (429, NA); Haemophilus influenza (9, NA); Veillonella parvula (39, NA); Campylobacter concisus (39, NA)	Candida albicans (117, NA)	Epstein-Barr virus (13, NA)	None	None	None
Patient 8	Filifactor alocis (361, NA); Pseudopropionibacterium propionicum (155, NA)	Prevotella loescheii (323, NA); Prevotella shahii(208, NA); Selenomonas noxia (175, NA)	None	None	None	None	None
Patient 9	Corynebacterium striatum (17, 6.01)	None	None	None	None	None	None
Patient 10	None	Acinetobacter baumannii (14, NA)	None	None	None	None	None
Patient 11	Rothia mucilaginosa (56, NA); Lactobacillus gasseri (19, NA); Staphylococcus haemolyticus (4, NA)	None	Candida albicans (7, NA); Pneumocystis jirovecii(7, NA)	None	None	None	None
Patient 12	None	Stenotrophomonas maltophilia (109, NA)	None	Cytomegalovirus (37, NA)	None	None	None
Patient 13	Streptococcus salivarius (3, NA)	Prevotella intermedia(39, NA); Prevotella melaninogenica (8, NA); Porphyromonas endodontalis (15, NA); Porphyromonas somerae(9, NA); Haemophilus parainfluenzae (11, NA); Haemophilus sputorum(3, NA); Alloprevotella tannerae(16, NA); Fusobacterium periodonticum (5, NA)	None	None	None	None	None
Patient 14	Streptococcus oralis (5, NA); Streptococcus intermedius(4, NA)	Bordetella pertussis (821, NA); Prevotella melaninogenica(41, NA); Prevotella loescheii(10, NA); Haemophilus parainfluenzae (6, NA); Haemophilus haemolyticus (3, NA)	None	None	None	None	None
Patient 15	Lactobacillus crispatus(10, NA); Corynebacterium matruchotii (7, NA)	Prevotella salivae (9, NA); Prevotella pallens(4, NA); Veillonella parvula (3, NA)	None	None	None	None	None
Patient 16	None	Pseudomonas aeruginosa (14, NA)	None	None	None	None	None
Patient 17	None	None	None	None	None	None	None
Patient 18	Streptococcus pneumoniae (55, NA)	Haemophilus parahaemolyticus (6, NA)	None	None	Mycobacterium tuberculosis complex (1, NA)	None	None
Patient 19	None	None	None	None	None	Chlamydia psittaci (290, 70.05)	None
Patient 20	Actinomyces odontolyticus (52, NA); Actinomycesgraevenitzii (4, NA); Rothia mucilaginosa (14, NA)	Prevotella salivae (67, NA); Prevotella pallens (23, NA); Veillonella atypica (27, NA); Veillonella parvula (25, NA); Neisseria flavescens (8, NA); Neisseria elongata (7, NA); Haemophilus parainfluenzae (44, NA)	Pneumocystis jirovecii(4, NA)	None	None	None	None
Patient 21	None	Prevotella pallens (29, NA); Prevotella melaninogenica (12, NA); Haemophilus parainfluenzae (13, NA); Veillonella dispar (4, NA)	None	WU Polyomavirus (41, NA); Epstein-Barr virus (1, NA)	None	None	None
Patient 22	Streptococcus sanguinis (10, NA); Streptococcus infantis (8, NA)	Prevotella intermedia (980, NA); Prevotella melaninogenica (278, NA); Neisseria sicca (13, NA); Neisseria macacae (11, NA); Veillonella atypica (94, NA); Veillonella dispar (56, NA); Pseudomonas aeruginosa (32, NA); Haemophilus parainfluenzae (29, NA)	None	None	None	None	None
Patient 23	Actinomyces graevenitzii (36, NA); Actinomyces odontolyticus (34, NA)	Acinetobacter baumannii (317, NA); Klebsiella pneumoniae (23, NA); Veillonella dispar (32, NA); Veillonella parvula (3, NA); Haemophilus parainfluenzae (30, NA)	None	None	None	None	None
Patient 24	Actinomyces viscosus (10, NA); Actinomyces odontolyticus (4, NA)	Prevotella melaninogenica (143, NA); Prevotella pallens (54, NA); Neisseria flavescens (5, NA); Neisseria mucosa (4, NA); Veillonella dispar (5, NA); Veillonella parvula (4, NA)	None	None	None	None	None
Patient 25	Rothia mucilaginosa (136, NA)	Prevotella pallens (2427, NA); Prevotella nanceiensis (1509, NA); Veillonella atypica (257, NA); Veillonella dispar(231, NA); Haemophilus parainfluenzae (562, NA); Haemophilus sputorum (9, NA); Fusobacterium periodonticum (328, NA); Fusobacterium hwasookii (30, NA); Porphyromonas somerae (122, NA)	None	None	None	None	None
Patient 26	Rothia dentocariosa (8, NA); Rothia mucilaginosa (5, NA); Leuconostoc lactis (12, NA); Pediococcus pentosaceus (11, NA)	Prevotella oris (16, NA)	None	None	None	None	None
Patient 27	Corynebacterium striatum (5113, NA); Corynebacterium amycolatum (503, NA); Streptococcus oralis (308, NA); Streptococcus anginosus (132, NA)	Neisseria subflava (2646, NA); Neisseria flavescens(2135, NA); Lautropia mirabilis (5659, NA); Prevotella nigrescens(29, NA); Prevotella loescheii (18, NA)	Candida tropicalis (5, NA); Candida parapsilosis (3, NA)	Epstein-Barr virus (104, NA)	None	None	None
Patient 28	None	Alloprevotella tannerae (8, NA); Porphyromonas endodontalis (8, NA)	None	Hepatitis B virus (31, NA)	None	None	None
Patient 29	None	Prevotella melaninogenica (12, NA); Prevotella intermedia (8, NA); Neisseria elongata (5, NA)	None	Epstein-Barr virus (2, NA)	None	None	None
Patient 30	Corynebacterium striatum (165, NA); Corynebacterium simulans (3, NA); Enterococcus faecium (8, NA)	Pseudomonas aeruginosa (48, NA); Pseudomonas poae (2, NA); Elizabethkingia anophelis (69, NA); Elizabethkingia miricola (3, NA); Klebsiella pneumoniae (27, NA); Klebsiella variicola (3, NA); Achromobacter xylosoxidans (23, NA); Acinetobacter junii (35, NA); Stenotrophomonas maltophilia (13, NA)	None	Human herpesvirus 6A (237, NA); Human herpesvirus 1 (188, NA)	None	None	None
Patient 31	Staphylococcus aureus (29, NA)	Moraxella catarrhalis (4, NA)	None	None	None	None	None
Patient 32	Rothia mucilaginosa (1354, NA); Rothia dentocariosa (219, NA); Leuconostoc lactis (1335, NA); Leuconostoc pseudomesenteroides (22, NA); Lactobacillus gasseri (863, NA); Lactobacillus johnsonii (27, NA); Enterococcus faecium (43, NA); Enterococcus faecalis (42, NA); Actinomyces odontolyticus (221, NA); Actinomyces meyeri(77, NA)	None	Candida albicans (10, NA)	None	None	None	None
Patient 33	Staphylococcus aureus (2712, NA); Staphylococcus argenteus (33, NA); Corynebacterium striatum (20, NA); Lactobacillus crispatus (11, NA); Lactobacillus gasseri (5, NA); Streptococcus agalactiae (17, NA)	Prevotella oris (4, NA); Veillonella parvula (4, NA)	Candida glabrata (74, NA); Candida albicans (50, NA)	None	None	None	None
Patient 34	None	Haemophilus influenzae (54, NA)	None	None	None	None	None
Patient 35	None	Prevotella melaninogenica (73, NA); Prevotella pallens (27, NA); Veillonella dispar (19, NA); Veillonella parvula (15, NA); Neisseria flavescens (4, NA); Haemophilus parainfluenzae (16, NA)	None	Epstein-Barr virus (5, NA)	None	None	None
Patient 36	None	Acinetobacter junii (361, NA); Acinetobacter parvus (60, NA)	None	Cytomegalovirus (3, NA)	None	None	None
Patient 37	Staphylococcus aureus (7726, NA); Staphylococcus argenteus (236, NA)	None	None	Cytomegalovirus (13, NA)	None	None	None
Patient 38	Abiotrophia defectiva (6, NA)	Haemophilus parainfluenzae (126, NA); Haemophilus sputorum (3, NA); Cardiobacterium hominis (6, NA)	None	None	None	Mycoplasma orale (4, NA)	None
Patient 39	Abiotrophia defectiva (44, NA)	Megasphaera micronuciformis (30, NA); Haemophilus parainfluenzae (8, NA)	None	None	None	None	None
Patient 40	None	Bacteroides fragilis (15, NA)	None	Cytomegalovirus (6, NA)	None	None	None
Patient 41	Actinomyces graevenitzii (4, NA)	None	None	None	Mycobacterium tuberculosis complex (16, NA)	None	None
Patient 42	Staphylococcus aureus (6, NA); Staphylococcus hominis (5, NA); Actinomyces graevenitzii (19, NA); Abiotrophia defectiva (6, NA)	None	None	Human herpesvirus 7 (8, NA); Epstein-Barr virus (4, NA)	None	None	None
Patient 43	None	None	None	None	Mycobacterium paraintracellulare (2, NA)	None	None
Patient 44	None	None	Candida albicans (2, NA)	None	Mycobacterium tuberculosis complex (23, NA)	None	None
Patient 45	Abiotrophia defectiva (462, NA)	Haemophilus parainfluenzae (157, NA); Haemophilus sputorum (5, NA)	None	None	None	None	None
Patient 46	Eggerthia catenaformis (165, NA)	Treponema putidum (81, NA)	Aspergillus nidulans (1, NA)	None	None	None	None
Patient 47	None	None	None	None	Mycobacterium tuberculosis complex (6, NA)	None	None
Patient 48	None	None	None	None	None	None	None
Patient 49	None	None	None	None	None	None	None
Patient 50	Streptococcus constellatus (27, NA); Parvimonas micra (305, NA)	Haemophilus parainfluenzae (145, NA)	None	None	None	None	None
Patient 51	Parvimonas micra (38, NA)	Dialister pneumosintes (20, NA); Dialister micraerophilus (7, NA)	None	None	None	None	None
Patient 52	None	Haemophilus parainfluenzae (1318, NA); Haemophilus sputorum (42, NA)	None	None	None	None	None
Patient 53	Staphylococcus hominis (705, NA); Staphylococcus aureus (14, NA); Parvimonas micra (116, NA)	Haemophilus parainfluenzae (514, NA)	Aspergillus (4, NA)	Epstein-Barr virus (3, NA)	None	None	None
Patient 54	None	None	None	None	None	None	None
Patient 55	None	None	None	None	None	None	None
Patient 56	Streptococcus pneumoniae (76, NA)	None	None	None	None	Mycoplasma (7, NA)	None
Patient 57	None	None	Aspergillus niger (529, NA)	Cytomegalovirus (7, NA); Epstein-Barr virus (6, NA)	None	None	None
Patient 58	None	Prevotella loescheii (37254, NA); Prevotella shahii (131, NA)	None	None	None	None	None
Patient 59	None	Pseudomonas aeruginosa (11, NA); Stenotrophomonas maltophilia (21, NA); Acinetobacter baumannii (5, NA)	None	None	None	None	None
Patient 60	Streptococcus pneumoniae (11, NA)	None	None	None	None	None	None
Patient 61	Streptococcus constellatus (5, NA); Streptococcus pneumoniae (3, NA)	Neisseria meningitidis (7, NA); Haemophilus haemolyticus (4, NA)	None	None	None	None	None
Patient 62	None	None	Aspergillus fumigatus (34, NA)	None	Mycobacterium (4, NA)	None	None
Patient 63	Streptococcus pneumoniae (19, NA); Streptococcus constellatus (7, NA)	Prevotella melaninogenica(22769, NA); Prevotella pallens (13672, NA); Haemophilus parahaemolyticus (14, NA); Pseudomonas aeruginosa (3, NA); Klebsiella pneumoniae (13, NA)	None	Human herpesvirus 1 (52, NA)	None	None	None
Patient 64	Tropheryma whipplei (275, NA)	None	None	None	None	None	None
Patient 65	Staphylococcus aureus (4678, NA); Staphylococcus argenteus (70, NA)	Acinetobacter baumannii(57173, NA); Acinetobacter pittii(188, NA); Achromobacter xylosoxidans(229, NA); Elizabethkingia miricola (108, NA); Elizabethkingia anophelis (20, NA); Pseudomonas aeruginosa (10, NA)	Candida albicans (1127, NA)	Torque teno virus 16 (5, NA)	None	None	None
Patient 66	Actinomyces dentalis (100, NA)	Prevotella pallens (4661, NA); Neisseria elongata (235, NA); Veillonella atypica (733, NA); Porphyromonas somerae (693, NA); Dialister invisus (196, NA); Dialister pneumosintes (27, NA)	None	None	None	None	None
Patient 67	Staphylococcus aureus (3, NA)	Haemophilus parainfluenzae (29, NA)	Candida parapsilosis (7, NA)	None	None	None	None
Patient 68	Mogibacterium timidum (55, NA); Staphylococcus aureus (9, NA); Staphylococcus haemolyticus (5, NA)	None	None	Human herpesvirus 1 (13, NA); Epstein-Barr virus (6, NA)	None	None	None
Patient 69	Enterococcus faecium (1904, NA); Enterococcus faecalis (180, NA)	Acinetobacter baumannii (165, NA); Klebsiella pneumoniae (4, NA)	Candida albicans (1452, NA); Pneumocystis jirovecii (5, NA)	Cytomegalovirus (23, NA); Torque teno virus(4, NA)	None	None	None
Patient 70	Staphylococcus aureus (14, NA)	Acinetobacter baumannii (42944, NA); Pseudomonas aeruginosa (3, NA); Klebsiella quasipneumoniae (1, NA); Stenotrophomonas maltophilia (3, NA)	None	Epstein-Barr virus (14, NA); Cytomegalovirus (4, NA); Torque teno virus (4, NA)	None	None	None
Patient 71	Kocuria polaris (16, NA); Kocuria palustris (5, NA)	Haemophilus sputorum (20, NA); Acinetobacter baumannii (20, NA); Acinetobacter lwoffii (12, NA)	None	None	None	None	None
Patient 72	None	None	None	None	None	None	None
Patient 73	Staphylococcus aureus (38, NA); Kocuria palustris (48, NA); Parvimonas micra (28, NA)	Haemophilus parahaemolyticus (100, NA)	None	None	None	None	None
Patient 74	None	Acinetobacter schindleri (75, NA); Acinetobacter johnsonii(57, NA); Stenotrophomonas maltophilia (92, NA)	None	None	None	None	None
Patient 75	Oribacterium parvum (59, NA)	Fusobacterium periodonticum (2414, NA); Fusobacterium nucleatum(37, NA); Haemophilus parahaemolyticus (455, NA); Haemophilus sputorum (29, NA); Acinetobacter baumannii (88, NA)	None	None	None	None	None
Patient 76	Abiotrophia defectiva (10, NA)	Haemophilus parainfluenzae (37, NA); Haemophilus influenzae (18, NA); Pseudomonas aeruginosa (12, NA)	None	None	None	None	None
Patient 77	None	Pseudomonas aeruginosa (213, NA)	None	None	None	None	None
Patient 78	None	Pseudomonas aeruginosa (19, NA)	None	None	Mycobacterium tuberculosis complex (3, NA)	None	None
Patient 79	Staphylococcus aureus (14, NA); Oribacterium parvum (10, NA)	Haemophilus parahaemolyticus (43, NA); Pseudomonas aeruginosa (13, NA)	None	None	None	None	None
Patient 80	Enterococcus faecium (157, 7.22)	Ralstonia mannitolilytica (48, 2.21)	Pneumocystis jirovecii (1, 0.05)	Cytomegalovirus (67, 3.08)	None	None	None
Patient 81	Staphylococcus aureus (61, NA)	None	None	None	None	None	None
Patient 82	None	Acinetobacter lwoffii (5, NA); Acinetobacter baumannii (4, NA)	None	None	None	None	None
Patient 83	Streptococcus pneumoniae (36, NA); Enterococcus avium (160, NA); Enterococcus faecium (60, NA); Staphylococcus aureus (42, NA); Actinomyces israelii (21, NA)	None	Candida albicans (10, NA)	Epstein-Barr virus (13, NA); Human herpesvirus 1 (4, NA)	None	None	None
Patient 84	None	None	None	None	None	None	None
Patient 85	None	None	Candida parapsilosis (7, NA)	None	None	None	None
Patient 86	None	None	None	None	None	None	None
Patient 87	None	None	None	None	None	None	None
Patient 88	None	None	None	None	Mycobacterium riyadhense (1, 2.04)	None	None
Patient 89	None	None	None	None	None	None	None
Patient 90	None	None	None	None	None	None	None
Patient 91	None	None	None	Human herpesvirus 1 (2, 0.01); Human herpesvirus 6B (2, 0.01)	None	None	None
Patient 92	None	None	None	None	None	None	None
Patient 93	None	Pseudomonas aeruginosa (10, 27.03)	None	Cytomegalovirus (1, 2.70)	None	None	None
Patient 94	None	None	None	None	None	None	None
Patient 95	None	None	None	None	None	Chlamydia psittaci (51, 49.52)	None
Patient 96	None	None	Aspergillus fumigatus (492, 31.85)	None	None	None	None
Patient 97	None	None	None	None	Mycobacterium tuberculosis complex (6664, 84.37)	None	None
Patient 98	None	None	None	None	None	None	None
Patient 99	None	None	None	None	None	None	None
Patient 100	None	Prevotella melaninogenica (9040, 28.21)	None	Epstein-Barr virus (43, 0.13)	None	None	None
Patient 101	Enterococcus faecium (56, 5.69); Corynebacterium striatum (220, 22.36)	None	None	None	None	None	None
Patient 102	None	None	None	None	None	None	None
Patient 103	None	None	None	None	None	None	None
Patient 104	Parvimonas micra (175, 7.61); Lancefieldella rimae (114, 4.95)	Prevotella oris (482, 20.95); Bacteroides heparinolyticus (229, 9.95); Alloprevotella tannerae (107, 4.65)	None	Human parvovirus B19 (1, 0.04)	None	None	None
Patient 105	None	None	None	Human herpesvirus 7 (4, 0.76)	None	None	None
Patient 106	Parvimonas micra (989, 9.67); Fusobacterium nucleatum (581, 5.68)	Bacteroides heparinolyticus (2865, 28.03)	None	None	None	None	None
Patient 107	None	None	None	None	None	None	None
Patient 108	None	Prevotella melaninogenica (700, 28.48)	None	None	None	Mycoplasma pneumoniae (6, 0.24)	None
Patient 109	None	Prevotella oris (809, 80.42)	None	None	None	None	None
Patient 110	None	None	None	None	None	None	None
Patient 111	None	None	None	None	None	None	None
Patient 112	None	None	None	None	None	None	None
Patient 113	None	None	Aspergillus flavus (1, 1.67)	None	None	None	None
Patient 114	None	None	None	None	None	None	None
Patient 115	None	Acinetobacter baumannii (37185, 76.67)	None	None	None	None	None
Patient 116	None	Acinetobacter baumannii (35, 59.32); Elizabethkingia anophelis (2, 3.39)	None	Cytomegalovirus (6, 10.17)	None	None	None
Patient 117	None	Acinetobacter baumannii (8, 34.78)	None	None	None	None	None
Patient 118	None	None	None	None	None	None	None
Patient 119	None	None	Saccharomyces cerevisiae (266, NA)	None	None	Mycoplasma pneumoniae (2157, NA)	None
Patient 120	Streptococcus oralis (3, NA)	Pseudomonas denitrificans (48, NA); Pseudomonas aeruginosa (4, NA)	Pneumocystis jirovecii(6, NA)	Human herpesvirus 1 (8, NA)	None	None	None
Patient 121	Nocardia transvalensis (18, NA); Nocardia terpenica (3, NA)	None	None	None	None	None	None
Patient 122	None	Fusobacterium necrophorum (200, NA); Tannerella forsythia(179, NA); Campylobacter rectus (46, NA); Porphyromonas endodontalis (26, NA); Porphyromonas gingivalis (4, NA)	None	None	None	Mycoplasma (5, NA)	None
Patient 123	Rothia mucilaginosa (16, NA); Parvimonas micra (13, NA); Granulicatella adiacens (11, NA)	Porphyromonas endodontalis (92, NA); Prevotella oris (19, NA); Prevotella salivae (19, NA)	None	None	None	None	None
Patient 124	None	Pseudomonas aeruginosa (22, NA)	None	None	None	None	None
Patient 125	Corynebacterium propinquum (6, NA); Staphylococcus aureus (3, NA)	Neisseria elongata (4, NA)	None	None	None	None	None
Patient 126	None	Prevotella melaninogenica (164, NA); Prevotella pallens (116, NA); Neisseria flavescens (6, NA); Neisseria subflava (6, NA); Veillonella dispar (23, NA); Veillonella parvula (11, NA)	None	None	None	None	None
Patient 127	None	Prevotella pallens (2, NA)	None	None	None	None	None
Patient 128	Enterococcus faecium (2528, NA); Enterococcus avium (15, NA)	Acinetobacter baumannii (4, NA); Klebsiella pneumoniae (6, NA)	Candida orthopsilosis (5820, NA); Pneumocystis jirovecii (1770, NA)	Epstein-Barr virus (3, NA); Cytomegalovirus (2, NA)	None	None	None
Patient 129	None	Pseudomonas aeruginosa (541, NA)	None	None	None	None	None
Patient 130	Streptococcus salivarius (36, NA)	Prevotella melaninogenica (215, NA); Prevotella pallens (97, NA); Veillonella dispar (27, NA); Veillonella atypica (43, NA); Alloprevotella tannerae (24, NA)	None	None	None	None	None
Patient 131	None	None	None	None	None	None	None
Patient 132	None	None	Candida albicans (1, NA)	None	None	None	None
Patient 133	None	None	None	None	None	None	None
Patient 134	Nocardia brasiliensis (112, NA); Nocardia nova(123, NA)	Pseudomonas aeruginosa (707, NA); Pseudomonas poae (130, NA)	Candida albicans (87, NA)	None	None	None	None
Patient 135	None	Neisseria mucosa (7783, NA); Neisseria subflava (1264, NA); Klebsiella pneumoniae (5933, NA); Klebsiella variicola (222, NA); Veillonella parvula (3755, NA); Veillonella dispar (2717, NA)	Candida albicans (2689, NA)	None	None	None	None
Patient 136	None	Klebsiella pneumoniae (2074, NA); Klebsiella variicola (85, NA); Enterobacter sp.638 (4, NA); Obesumbacterium proteus(6, NA); Raoultella planticola (4, NA)	None	None	None	None	None
Patient 137	None	None	None	None	None	None	None
Patient 138	Streptococcus pneumoniae (74, NA)	None	None	Torque teno virus 16 (135, NA); Epstein-Barr virus (3, NA)	None	None	None
Patient 139	Rothia mucilaginosa (5, NA)	Prevotella melaninogenica (33, NA); Alloprevotella tannerae (10, NA); Stenotrophomonas maltophilia (10, NA); Veillonella parvula (5, NA)	None	None	None	None	None
Patient 140	None	Prevotella pallens (6989, NA); Prevotella melaninogenic(4931, NA); Veillonella dispar (1602, NA); Veillonella atypica(803, NA); Fusobacterium periodonticum (685, NA); Fusobacterium hwasookii (47, NA); Alloprevotella tannerae (849, NA); Neisseria flavescens (38, NA); Klebsiella pneumoniae (11, NA)	Pneumocystis jirovecii(5, NA)	None	None	None	None
Patient 141	Streptococcus oralis (1251, NA); Streptococcus salivarius (769, NA); Lactobacillus fermentum (27, NA); Lactobacillus agilis (11, NA); Actinomyces odontolyticus (28, NA)	Veillonella parvula (1721, NA); Veillonella dispar (120, NA); Prevotella melaninogenica (760, NA); Prevotella salivae (223, NA); Campylobacter concisus (37, NA)	Pneumocystis jirovecii (4, NA); Candida albicans (3, NA)	Epstein-Barr virus (76, NA)	None	None	None
Patient 142	None	Veillonella atypica (21, NA); Veillonella parvula (19, NA); Prevotella melaninogenica (19, NA); Alloprevotella tannerae(17, NA)	None	None	None	None	None
Patient 143	Norcardia farcinica (5, 0.05)	Serratia marcescens (4, 0.04)	Pneumocystis jirovecii (17, 2.29); Candida glabrata (8, 1.08); Crytococcus neoformans (4, 0.54)	Cytomegalovirus (40, 93.02)	Mycobacterium avium complex (9138, 95.24)	None	None
Patient 144	None	Acinetobacter baumannii (107715, NA); Acinetobacter nosocomialis (158, NA)	Candida albicans (3, NA)	None	None	None	None
Patient 145	Streptococcus pneumoniae (296, NA); Streptococcus pseudopneumoniae (11, NA)	None	None	None	None	None	None
Patient 146	Streptococcus parasanguinis (632, NA); Streptococcus australis (20, NA); Rothia dentocariosa (171, NA); Rothia mucilaginosa (128, NA); Actinomyces odontolyticus (147, NA)	Veillonella parvula (818, NA); Veillonella dispar (765, NA); Prevotella salivae (183, NA)	Pneumocystis jirovecii (2, NA)	Epstein-Barr virus (67, NA); Human herpesvirus 1 (27, NA)	None	None	None
Patient 147	Corynebacterium accolens (27099, NA); Corynebacterium kroppenstedtii (782, NA); Dolosigranulum pigrum (8432, NA); Leifsonia xyli (5839, NA); Nocardia farcinica (760, NA); Enterococcus faecium (64, NA)	Escherichia coli (3770, NA); Escherichia albertii (16, NA)	Pneumocystis jirovecii (2227, NA)	Cytomegalovirus (399, NA); Epstein-Barr virus (110, NA)	None	None	None
Patient 148	Rothia aeria (13, NA); Rothia mucilaginosa (8, NA)	None	None	None	None	Mycoplasma pneumoniae (12776, NA)	None
Patient 149	Actinomyces graevenitzii (8, NA)	Haemophilus parainfluenzae (20, NA)	Aspergillus (4, NA)	None	Mycobacterium tuberculosis complex (59, NA)	None	None
Patient 150	Enterococcus faecalis (32, NA); Actinomyces dentalis (5, NA); Actinomyces israelii (3, NA)	Stenotrophomonas maltophilia (5479, NA); Stenotrophomonas ginsengisoli(6, NA); Escherichia coli (162, NA); Escherichia fergusonii (7, NA); Shigella dysenteriae (22, NA); Shigella boydii (5, NA)	Aspergillus (3, NA)	Epstein-Barr virus (365, NA)	None	Mycoplasma (3, NA)	None
Patient 151	None	None	None	Cytomegalovirus (2, NA)	None	None	None
Patient 152	None	None	None	None	None	None	None
Patient 153	Actinomyces odontolyticus (12694, NA)	None	None	Human herpesvirus 1 (13, NA); Epstein-Barr virus (2, NA)	None	Chlamydia psittaci (50, NA)	None
Patient 154	None	None	None	None	None	None	None
Patient 155	Streptococcus infantis (659, 16.14); Schaalia odontolytica (228, 5.58); Corynebacterium accolens (37, 0.91); Rothia mucilaginosa (33, 0.81)	Prevotella jejuni (321, 7.86); Veillonella parvula (229, 5.61); Neisseria mucosa (20, 0.49); Campylobacter concisus (14, 0.34)	Candida albicans (1, 0.02); Pneumocystis jirovecii (1, 0.02)	Human herpesvirus 7 (3, 0.07); Cytomegalovirus (2, 0.05)	Mycobacterium tuberculosis complex (1, 0.02)	None	None
Patient 156	Streptococcus mitis (4, 1.72); Rothia mucilaginosa (2, 0.86)	Prevotella jejuni (42, 18.10); Veillonella atypica (11, 4.74); Neisseria mucosa (4, 1.72); Haemophilus parahaemolyticus (5, 2.16); Porphyromonas gingivalis (2, 0.86); Campylobacter concisus (2, 0.86)	None	None	None	None	None
Patient 157	Cutibacterium acnes (1, 14.29); Micrococcus luteus (1, 14.29)	Prevotella jejuni (2, 28.57)	None	None	None	None	None
Patient 158	None	Prevotella intermedia (20, 6.73); Prevotella oris (99, 33.33)	None	None	None	None	None
Patient 159	None	None	None	None	Mycobacterium tuberculosis complex (1767, 16.97)	None	None
Patient 160	None	None	None	None	None	None	None
Patient 161	None	None	None	None	None	Chlamydia psittaci (1641, 81.32)	None
Patient 162	Tropheryma whipplei (19, 0.10); Streptococcus intermedius (242151, 44.42)	Haemophilus influenzae (112, 0.03)	None	Torque teno virus (3, NA)	None	None	None
Patient 163	None	Haemophilus parainfluenzae (237, 1.86); Haemophilus influenzae (28, 0.22); Acinetobacter baumannii (20, 0.08); Pseudomonas aeruginosa (189, 0.49)	None	None	Mycobacterium tuberculosis complex (5, NA); Mycobacterium kansasii (10, 0.06)	None	None
Patient 164	Corynebacterium striatum (36, 12.54); Staphylococcus aureus (33, 11.50)	None	None	None	None	None	None
Patient 165	None	None	None	None	None	None	None
Patient 166	Streptococcus pneumoniae (74, 42.29)	None	None	None	None	None	None
Patient 167	None	None	None	None	None	None	None
Patient 168	Tropheryma,whipplei (51, 0.15)	Haemophilus parainfluenzae (18, 0.05); Klebsiella pneumoniae (3, 0.01)	None	None	Mycobacterium tuberculosis complex (33468, 99.51)	None	None
Patient 169	None	Prevotella melaninogenica (14454, NA); Neisseria subflava(5413, NA); Neisseria mucosa (2068, NA); Haemophilus parainfluenzae (1874, NA)	None	Epstein-Barr virus (7, NA); Human herpesvirus 7 (15, NA)	None	None	None
Patient 170	None	Haemophilus parainfluenzae (893, NA); Neisseria meningitidis (40, NA); Haemophilus influenzae (11, NA)	Candida albicans (17, NA)	None	None	None	None
Patient 171	Rothia mucilaginosa (1382, NA); Rothia mucilaginosa (325, NA)	None	None	None	None	None	None
Patient 172	None	None	None	None	None	Mycoplasma salivarium (3, NA)	None
Patient 173	None	Pseudomonas aeruginosa (9022, NA)	None	None	None	None	None
Patient 174	Actinomyces odontolyticus (572, NA); Rothia dentocariosa (362, NA); Rothia mucilaginosa (78, NA); Arachnoid propionate (45, NA); Actinomyces viscosus (33, NA)	None	Candida albicans (6, NA)	None	None	None	None
Patient 175	None	Prevotella melaninogenica (80, NA); Neisseria subflava(50, NA); Neisseria mucosa (12, NA)	None	None	None	None	None
Patient 176	None	Pseudomonas aeruginosa (191, NA)	None	None	None	None	None
Patient 177	None	Pseudomonas aeruginosa(711, NA); Haemophilus influenzae (68, NA)	None	None	None	None	None
Patient 178	None	Neisseria mucosa (183, NA)	None	None	Mycobacterium tuberculosis complex (1, NA)	None	None
Patient 179	Filifactor alocis (30, NA); Parvimonas micra (3, NA)	None	None	None	None	None	None
Patient 180	None	None	Aspergillus awamori (20, NA); Aspergillus niger (6, NA)	None	None	None	None
Patient 181	None	Haemophilus influenzae (149, NA)	None	None	Mycodacterium frederiksbergense(1, NA)	None	None
Patient 182	None	Escherichia coli (7, NA)	None	None	None	None	None
Patient 183	None	Fusobacterium periodonticum (29, NA); Prevotella nanceiensis (14, NA); Pseudomonas aeruginosa (3, NA); Porphyromonas somerae (18, NA)	None	None	None	None	None
Patient 184	Rothia mucilaginosa (99, NA)	None	None	None	None	None	None
Patient 185	None	Pseudomonas aeruginosa (6, NA)	None	None	None	Mycoplasma hominis (1, NA)	None
Patient 186	Nocardia brasiliensis (2, NA)	None	Candida albicans (4, NA)	None	None	None	None
Patient 187	None	Pseudomonas aeruginosa (449, NA)	None	None	None	None	None
Patient 188	None	Acinetobacter junii (26, NA); Acinetobacter baumannii (9, NA)	None	None	None	None	None
Patient 189	None	Klebsiella pneumoniae (6, NA)	None	None	None	None	None
Patient 190	None	Haemophilus influenzae (105, NA)	None	None	None	None	None
Patient 191	Staphylococcus aureus (28, NA)	None	None	None	None	None	None
Patient 192	Nocardia cyriacigeorgica (3775, NA)	None	None	None	None	None	None
Patient 193	None	Haemophilus parahaemolyticus (63, NA); Enterobacter cloacae (9, NA)	None	None	None	None	None
Patient 194	None	Pseudomonas aeruginosa (620, 41.64)	None	Cytomegalovirus (1, 0.13)	None	None	None
Patient 195	None	None	None	Human herpesvirus 1 (29, 1.63)	Mycobacterium avium complex (7, 0.39)	None	None
Patient 196	None	Haemophilus influenzae (174, 6.10)	Aspergillus flavus (52, 1.82)	None	None	None	None
Patient 197	Isoptericola variabilis (32, NA); Oribacterium parvum (3, NA)	Fusobacterium hwasookii (136, NA)	None	None	None	None	None
Patient 198	None	Legionella pneumophila(88, 63.77)	Aspergillus fumigatus (19, 18.84); Scedosporium apiospermum (1, 0.73)	None	None	None	None
Patient 199	None	Pseudomonas aeruginosa (18075, NA)	None	None	None	None	None
Patient 200	None	None	None	Human herpesvirus 7 (1,＜0.01)	None	None	None
Patient 201	None	Prevotella melaninogenica (373, 28.34); Prevotella pallens (81, 6.16)	None	None	None	None	None
Patient 202	None	None	Pneumocystis jirovecii (22, 2.88); Aspergillus fumigatus (1, 0.13)	Epstein-Barr virus (1, 0.13); Cytomegalovirus (1, 0.13)	None	None	None
Patient 203	None	Acinetobacter junii (1, NA)	None	None	None	None	None
Patient 204	Streptococcus pneumoniae (91, NA)	None	None	None	Mycobacteroides chelonae (1, NA)	None	None
Patient 205	None	Haemophilus influenzae (144, NA)	None	None	None	None	None
Patient 206	Schaalia odontolytica (16, NA)	None	None	None	Mycobacterium tuberculosis complex (1, NA)	None	None
Patient 207	None	None	None	None	Mycobacterium tuberculosis complex (241, NA)	None	None
Patient 208	None	Pseudomonas aeruginosa (141, NA); Acinetobacter baumannii (6, NA)	None	None	Mycobacterium tuberculosis complex (6, NA)	None	None
Patient 209	None	Moraxella catarrhalis (41, 25.00)	None	None	Mycobacterium tuberculosis complex (39, 23.78)	None	None
Patient 210	Enterococcus faecalis (458, 24.81); Enterococcus faecium (77, 4.17); Staphylococcus haemolyticus (353, 19.12)	Pseudomonas aeruginosa (39, 2.11); Achromobacter xylosoxidans (46, 2.49)	None	Rhinovirus C (3, <0.01)	Mycobacteroides chelonae (1, 0.05)	None	None
Patient 211	None	None	None	None	None	Chlamydia psittaci (336, 85.50)	None
Patient 212	Corynebacterium striatum (4700, 36.15); Staphylococcus aureus (4236, 32.58); Enterococcus faecium (270, 2.08)	Acinetobacter baumannii (1276, 9.82); Burkholderia cenocepacia (89, 0.69); Stenotrophomonas maltophilia (55, 0.42)	None	Cytomegalovirus (2, 0.02); Epstein-Barr virus (1, <0.01)	None	None	None
Patient 213	None	Klebsiella pneumoniae (11439, 45.91)	None	Cytomegalovirus (7, 0.03)	None	None	None
Patient 214	Enterococcus faecium (296, 2.00)	Pseudomonas aeruginosa (5602, 37.85); Klebsiella pneumoniae (42, 0.28); Stenotrophomonas maltophilia(100, 0.68)	None	None	Mycobacteroides chelonae (3, 0.02)	None	None
Patient 215	None	None	Pneumocystis jirovecii (6, 0.02)	Epstein-Barr virus (217, 0.67)	None	None	None
Patient 216	Corynebacterium striatum (3554, 69.91)	None	None	None	None	Mycoplasma hominis (630, 12.39)	None
Patient 217	None	Aeromonas dhakensis (440, 34.11)	None	None	None	None	None
Patient 218	Streptococcus mitis (1600, NA); Streptococcus oralis (823, NA); Rothia mucilaginosa (1528, NA); Rothia dentocariosa (323, NA); Gemella haemolysans(1237, NA); Gemella haemolysans (7, NA)	Prevotella melaninogenica (1281, NA); Prevotella histicola (974, NA); Neisseria sicca (370, NA); Veillonella parvula (859, NA)	Candida albicans (86, NA)	Epstein-Barr virus (113, NA)	None	None	None
Patient 219	None	Pseudomonas aeruginosa (10, 26.32)	None	None	None	None	None
Patient 220	Staphylococcus epidermidis (36, 26.56); Staphylococcus aureus (20, 14.76); Enterococcus faecium (13, 9.27)	None	Pneumocystis jirovecii (3, 9.90)	None	None	None	None
Patient 221	Finegoldia magna (20354, 10.90); Staphylococcus aureus (24523, 8.42); Streptococcus pneumoniae (3117, 1.43); Streptococcus agalactiae (2694, 1.24); Peptostreptococcus anaerobius (16392, 7.48); Enterococcus faecalis (177,0.10)	Haemophilus influenzae (631, 0.32); Morganella morganii (165, 0.09); Acinetobacter pittii (32, 0.03); Klebsiella aerogenes (111, 0.09); Pseudomonas aeruginosa (329, 0.10)	Candida albicans (16, 80.00)	None	None	None	None
Patient 222	None	None	None	None	Mycobacterium tuberculosis complex (694, NA)	None	None
Patient 223	None	Haemophilus parainfluenza (2105, 7.50)	None	Human herpesvirus (13, NA)	None	None	None
Patient 224	Enterococcus faecium (377, 0.70)	Pseudomonas aeruginosa (890, 0.84)	Candida albicans (1902, 45.50); Candida tropicalis (1221, 29.21)	Cytomegalovirus (25, NA); Human herpesvirus 7 (6, NA); Human herpesvirus 6B (4, NA)	None	None	None
Patient 225	Lactobacillus fermentum (2987, 1.27); Enterococcus faecium (55, 0.09)	None	Candida albicans (625, 36.38); Candida glabrata (227, 13.21); Pneumocystis jirovecii (457, 43.52)	Torque teno virus (46, NA); Cytomegalovirus (28, NA); Human herpesvirus 7 (3, NA)	None	None	None
Patient 226	None	Haemophilus parainfluenzae (184, 0.96)	None	Torque teno virus (3, NA)	None	None	None
Patient 227	None	Haemophilus parainfluenzae (119, 0.30)	Candida tropicalis (26, 0.40)	None	None	None	None
Patient 228	None	Acinetobacter baumannii (724425, 61.68)	Candida albicans (1179, 83.20)	Torque tenovirus 16 (21, NA); Torque teno virus 19 (6, NA); Human herpesvirus 7 (6, NA)	None	None	None
Patient 229	None	None	None	Human herpesvirus 7 (22, NA)	Mycobacterium tuberculosis complex (189671, NA)	None	None
Patient 230	None	None	Pneumocystis jirovecii (9454, 76.09); Candida albicans (10, 0.20); Talaromyces marneffei (4, 0.16)	Cytomegalovirus (4, NA); Rhinovirus B (16, NA)	None	Mycoplasma pneumoniae (1892, 6.24)	None
Patient 231	None	None	Pneumocystis jirovecii (1046, 43.41)	None	None	None	None
Patient 232	Staphylococcus aureus (30197, 1.01); Enterococcus faecium (3451, 0.07)	Acinetobacter baumannii (2652894, 58.77); Stenotrophomonas maltophilia (10272, 0.50); Providencia stuartii (12799, 0.29); Proteus mirabilis (235, 0.10); Klebsiella pneumoniae (6, 0.03)	Candida albicans (294, 32.77)	Epstein-Barr virus (5342, NA); Human herpesvirus 7 (521, NA); Human herpesvirus 6B (10, NA); Human herpesvirus 1 (10, NA); Cytomegalovirus (6, NA)	None	None	None
Patient 233	None	Neisseria subflava (117, 9.65); Lautropia mirabilis (258, 21.29)	None	Epstein-Barr virus (3, 0.25); Human herpesvirus 7 (2, 0.17); Cytomegalovirus (2, 0.17)	None	None	None
Patient 234	None	None	None	None	Mycobacterium tuberculosis (1458, 53.88)	None	None
Patient 235	None	None	None	Cytomegalovirus (1, <0.01)	Mycobacterium avium complex (1536, 2.83)	None	None
Patient 236	Lactobacillus rhamnosus (25, 2.94)	Haemophilus influenzae (387, 45.48)	None	None	None	None	None
Patient 237	None	Klebsiella pneumoniae (3108, 97.83)	None	None	None	None	None
Patient 238	None	None	Cryptococcus neoformans (1, 0.04）	None	None	None	None
Patient 239	Streptococcus pneumoniae(138, 13.44); Streptococcus pseudopneumoniae(293, 28.53)	None	None	None	None	None	None
Patient 240	None	None	None	None	None	None	None
Patient 241	None	None	Aspergillus fumigatus (42, 45.65)	None	None	None	None
Patient 242	None	None	None	None	Mycobacteroides chelonae (1, 0.40)	None	None
Patient 243	None	None	None	None	None	None	None
Patient 244	None	Klebsiella pneumoniae (119, 10.30)	None	Human herpesvirus 1 (14, 1.21); Epstein-Barr virus (3, 0.26)	None	None	None
Patient 245	Corynebacterium striatum (11, 25.00)	None	None	None	None	None	None
Patient 246	Streptococcus oralis (290, 28.68)	None	None	Epstein-Barr virus (7, 0.69); Human herpesvirus 7 (3, 0.30); Cytomegalovirus (1, 0.10)	None	None	None
NA: Not available
