# Supplementary material for: Improving Suspected Pulmonary Infection Diagnosis by Bronchoalveolar Lavage Fluid Metagenomic Next-Generation Sequencing: a Multicenter Retrospective Study
Source: Microbiol Spectr. 2022 Aug 9;10(4):e02473-21. doi: 10.1128/spectrum.02473-21 (PMC9431624; doi:10.1128/spectrum.02473-21)
Supplement: Supplemental file 2 — Supplemental material. Download spectrum.02473-21-s0002.xls, XLS file, 0.1 MB [file spectrum.02473-21-s0002.xls]

## Sheet: Sheet1
Supplementary Data 2. Pathogens identified by CT and mNGS
Patient ID	Gender	Age,year	Comorbidities	Pathogens identified by CT	Pathogens identified by mNGS (Number of unique reads, Relative abundance(%) )	Antibiotic exposure before bronchoscopy
Patient 1	Female	55	None	Negative	Negative	Yes
Patient 2	Male	65	None	Negative	Negative	Yes
Patient 3	Female	53	None	Negative	Negative	Yes
Patient 4	Female	74	Hypertension	Negative	Negative	Yes
Patient 5	Male	61	Hypertension	Negative	Negative	Yes
Patient 6	Male	46	Diabetes mellitus,Gastric cancer	Acinetobacter baumannii	Negative	Yes
Patient 7	Female	79	Diabetes mellitus, Autoimmune liver disease	Negative	Hemophilus parainfluenzae	Yes
Patient 8	Female	57	Bronchiectasis	Negative	Negative	Yes
Patient 9	Male	56	Hypertension, Diabetes mellitus, Bladder cancer	Negative	Negative	Yes
Patient 10	Female	60	None	Klebsiella pneumoniae	Negative	Yes
Patient 11	Male	58	Rectal cancer	Negative	Pneumocystis jirovecii	Yes
Patient 12	Female	79	Bronchial asthma, Lung cancer	Stenotrophomonas maltophilia	Stenotrophomonas maltophilia	Yes
Patient 13	Male	39	None	Staphylococcus aureus	Negative	Yes
Patient 14	Male	35	None	Negative	Negative	Yes
Patient 15	Female	57	Cough variant asthma	Negative	Negative	Yes
Patient 16	Female	65	Bronchiectasis	Negative	Pseudomonas aeruginosa	Yes
Patient 17	Female	63	Bronchial asthma	Negative	Negative	Yes
Patient 18	Male	70	Chronic obstructive pulmonary disease	Negative	Mycobacterium tuberculosis	No
Patient 19	Male	64	None	Negative	Chlamydia psittaci	Yes
Patient 20	Female	62	Hypertension	False positive (Candida albicans)	Pneumocystis jirovecii	Yes
Patient 21	Male	56	Bronchiectasis	Negative	Negative	Yes
Patient 22	Female	46	Cough variant asthma	Negative	Negative	Yes
Patient 23	Male	18	None	Acinetobacter baumannii	Acinetobacter baumannii	Yes
Patient 24	Male	54	None	Negative	Negative	Yes
Patient 25	Female	60	Hypertension	Negative	Negative	Yes
Patient 26	Female	72	Left pneumonectomy, Hypertension	Negative	Negative	Yes
Patient 27	Male	55	Pulmonary hypertension	Negative	Epstein-Barr virus	Yes
Patient 28	Male	30	None	Negative	Negative	Yes
Patient 29	Male	61	Bronchiectasis, Emphysema, Hypertension	Negative	Negative	Yes
Patient 30	Male	88	Hypertension	Pseudomonas aeruginosa	Pseudomonas aeruginosa	Yes
Patient 31	Male	76	Chronic obstructive pulmonary disease, Cor pulmonale, Hypertension, Diabetes mellitus, Prostate cancer	Acinetobacter baumannii, Staphylococcus aureus	Staphylococcus aureus	Yes
Patient 32	Male	49	None	Klebsiella pneumoniae	Negative	Yes
Patient 33	Male	82	Acute cerebral infarction, Diabetes mellitus	Klebsiella pneumoniae, Staphylococcus aureus, Candida glabrata	Staphylococcus aureus	Yes
Patient 34	Female	57	Bronchiectasis, Hypertension	Negative	Haemophilus influenzae	Yes
Patient 35	Male	64	Hypertension, Solar dermatitis	Negative	Negative	Yes
Patient 36	Female	57	Pulmonary alveolar proteinosis, Hypertension	Negative	Negative	Yes
Patient 37	Male	55	Coronary atherosclerotic heart disease, Diabetes mellitus, Hypertension	Klebsiella pneumoniae, Staphylococcus aureus	Staphylococcus aureus	Yes
Patient 38	Male	56	Lung ccancer	Negative	Negative	Yes
Patient 39	Female	76	Chronic bronchitis, Lung cancer, Depression	Negative	Negative	Yes
Patient 40	Female	70	Diabetes mellitus, Lung cancer	Negative	Cytomegalovirus	Yes
Patient 41	Female	65	Hypertension	Negative	Mycobacterium tuberculosis	Yes
Patient 42	Male	55	None	Negative	Negative	Yes
Patient 43	Female	53	None	Negative	Mycobacterium paraintracellulare	Yes
Patient 44	Male	76	Bronchiectasis, Hypertension, Depression	False positive (Candida albicans)	Mycobacterium tuberculosis	Yes
Patient 45	Male	76	Chronic bronchitis, Lung cancer, Depression	Negative	Negative	Yes
Patient 46	Male	65	Bronchiectasis	Negative	Negative	Yes
Patient 47	Male	70	None	Negative	Mycobacterium tuberculosis	Yes
Patient 48	Female	59	Bronchiectasis, Hypertension	Negative	Negative	Yes
Patient 49	Female	53	None	Negative	Negative	Yes
Patient 50	Male	62	Hypertension	Negative	Negative	Yes
Patient 51	Male	65	None	Negative	Negative	Yes
Patient 52	Male	65	None	Negative	Hemophilus parainfluenzae	Yes
Patient 53	Female	52	None	Staphylococcus aureus	Hemophilus parainfluenzae, Staphylococcus aureus	Yes
Patient 54	Male	86	Lung cancer	Negative	Negative	Yes
Patient 55	Male	45	None	Negative	Negative	Yes
Patient 56	Male	76	Chronic obstructive pulmonary disease, Hypertension, Lung cancer	Negative	Streptococcus pneumoniae	Yes
Patient 57	Male	76	Chronic obstructive pulmonary disease	Candida albicans	Aspergillus niger	Yes
Patient 58	Male	72	Pulmonary hypertension	Negative	Negative	Yes
Patient 59	Male	74	None	Negative	Negative	Yes
Patient 60	Male	72	Atrial fibrillation, Lung cancer	Negative	Negative	Yes
Patient 61	Male	86	Lung cancer	Negative	Negative	Yes
Patient 62	Female	54	None	Negative	Negative	Yes
Patient 63	Male	36	None	Negative	Negative	Yes
Patient 64	Male	44	Hypertension	Negative	Negative	Yes
Patient 65	Female	72	Parkinson's syndrome	Pseudomonas aeruginosa, Acinetobacter baumannii, Candida albicans	Acinetobacter baumannii, Staphylococcus aureus, Candida albicans	Yes
Patient 66	Male	70	None	Klebsiella pneumoniae, Enterobacter cloacae	Negative	Yes
Patient 67	Female	43	Hypertension	Negative	Negative	Yes
Patient 68	Female	31	Atrial fibrillation	Negative	Negative	Yes
Patient 69	Male	73	None	Acinetobacter baumannii	Acinetobacter baumannii, Enterococcus faecium, Candida albicans	Yes
Patient 70	Male	86	Hypertension	Acinetobacter baumannii, Pseudomonas aeruginosa	Acinetobacter baumannii	Yes
Patient 71	Female	65	None	Negative	Negative	Yes
Patient 72	Male	63	Hypertension, Lung cancer	Negative	Negative	Yes
Patient 73	Female	65	None	Negative	Negative	Yes
Patient 74	Male	65	None	Negative	Negative	Yes
Patient 75	Male	59	None	Negative	Negative	Yes
Patient 76	Male	56	Lung cancer	Negative	Negative	Yes
Patient 77	Female	55	None	Pseudomonas aeruginosa	Pseudomonas aeruginosa	Yes
Patient 78	Male	67	None	Pseudomonas aeruginosa	Mycobacterium tuberculosis	Yes
Patient 79	Female	76	Depression, Lung cancer	Negative	Negative	Yes
Patient 80	Male	67	Lung cancer	Candida albicans	Pneumocystis jirovecii	Yes
Patient 81	Female	65	Hypertension, Depression	Negative	Staphylococcus aureus	Yes
Patient 82	Female	68	Hypertension	Negative	Negative	Yes
Patient 83	Male	72	Hypertension, Diabetes mellitus, Lung cancer	Staphylococcus aureus	Staphylococcus aureus, Candida albicans	Yes
Patient 84	Male	41	Lung cancer	Negative	Negative	Yes
Patient 85	Female	75	None	Negative	Negative	Yes
Patient 86	Male	67	None	Negative	Negative	Yes
Patient 87	Male	49	None	Negative	Negative	Yes
Patient 88	Female	51	Diffuse large B-cell lymphoma	False positive (Candida albicans)	Negative	Yes
Patient 89	Female	33	None	Negative	Negative	Yes
Patient 90	Female	55	None	Negative	Negative	Yes
Patient 91	Male	74	Esophageal cancer	Negative	Negative	Yes
Patient 92	Male	65	None	Negative	Negative	Yes
Patient 93	Female	64	Bronchiectasis	Negative	Pseudomonas aeruginosa	Yes
Patient 94	Male	32	None	Negative	Negative	Yes
Patient 95	Female	64	None	Negative	Chlamydia psittaci	Yes
Patient 96	Male	58	Chronic obstructive pulmonary disease	Negative	Aspergillus fumigatu	Yes
Patient 97	Male	64	Gastrointestinal stromal tumor	Negative	Mycobacterium tuberculosis	Yes
Patient 98	Male	56	None	Negative	Negative	Yes
Patient 99	Male	62	None	Negative	Negative	Yes
Patient 100	Male	72	Chronic nephritic syndrome	Negative	Negative	Yes
Patient 101	Female	46	None	Negative	Negative	Yes
Patient 102	Male	67	Chronic obstructive pulmonary disease	Negative	Negative	Yes
Patient 103	Female	43	None	Negative	Negative	Yes
Patient 104	Male	58	Diabetes mellitus	Negative	Negative	Yes
Patient 105	Male	67	Epilepsy	Negative	Negative	Yes
Patient 106	Male	58	Diabetes mellitus	Negative	Negative	Yes
Patient 107	Male	58	Bronchiectasis, Hypertension	Negative	Negative	Yes
Patient 108	Male	20	None	Negative	Negative	Yes
Patient 109	Male	75	Bronchiectasis, Lung cancer	Negative	False positive (Prevotella oris)	Yes
Patient 110	Male	67	Lung cancer	Negative	Negative	Yes
Patient 111	Male	53	Hypertension	Negative	Negative	Yes
Patient 112	Male	72	Atrial fibrillation	Negative	Negative	Yes
Patient 113	Female	68	None	Negative	Negative	Yes
Patient 114	Male	18	None	Negative	Negative	No
Patient 115	Male	86	Chronic obstructive pulmonary disease, Hypertension, Diabetes mellitus	Acinetobacter baumannii	Acinetobacter baumannii	Yes
Patient 116	Male	84	None	Acinetobacter baumannii	Acinetobacter baumannii	Yes
Patient 117	Male	65	None	Klebsiella pneumoniae	Acinetobacter baumannii	Yes
Patient 118	Female	52	None	Negative	Negative	Yes
Patient 119	Male	15	None	Negative	Mycoplasma pneumoniae	Yes
Patient 120	Male	60	Hypertension, Diabetes mellitus, Lung cancer	Negative	Pneumocystis jirovecii	Yes
Patient 121	Female	54	None	Negative	NocardiNocardia transvalensis	Yes
Patient 122	Male	55	Bronchiectasis	Negative	Negative	Yes
Patient 123	Female	54	None	Negative	Negative	Yes
Patient 124	Male	59	None	Staphylococcus aureus	Negative	Yes
Patient 125	Male	75	Lung cancer	Negative	Negative	Yes
Patient 126	Female	53	None	Negative	Negative	Yes
Patient 127	Male	49	None	Negative	Negative	Yes
Patient 128	Male	50	Hypertension, Nephrotic syndrome	Klebsiella pneumoniae, Enterococcus faecium, Candida parapsilosis	Enterococcus faecium, Candida parapsilosis, Pneumocystis jirovecii	Yes
Patient 129	Male	47	None	Pseudomonas aeruginosa	Pseudomonas aeruginosa	Yes
Patient 130	Male	51	Atrial fibrillation, Lung cancer	Negative	Negative	Yes
Patient 131	Female	34	None	Negative	Negative	Yes
Patient 132	Male	56	None	Negative	Negative	Yes
Patient 133	Male	67	Diabetes mellitus, Hypertension	Negative	Negative	Yes
Patient 134	Male	52	None	Negative	Pseudomonas aeruginosa, Nocardia brasiliensis, Nocardia asteroides	Yes
Patient 135	Male	53	None	Negative	Negative	Yes
Patient 136	Female	55	Hypertension, Diabetes mellitus	Klebsiella pneumoniae	Klebsiella pneumoniae	Yes
Patient 137	Female	63	Bronchiectasis, Hypertension	Negative	Negative	Yes
Patient 138	Male	71	Bronchiectasis, Chronic lymphocytic leukemia	Negative	Streptococcus pneumoniae	Yes
Patient 139	Female	71	None	Negative	Negative	Yes
Patient 140	Male	51	None	Negative	Negative	Yes
Patient 141	Female	76	Polymyalgia rheumatica	Negative	Negative	Yes
Patient 142	Female	43	Chronic bronchitis, Rheumatoid arthritis	Negative	Negative	Yes
Patient 143	Male	79	Emphysema	Candida albicans	Pneumocystis jirovecii, Cytomegalovirus, Mycobacterium avium	Yes
Patient 144	Male	78	Coronary atherosclerotic heart disease, Lung cancer	Acinetobacter baumannii	Acinetobacter baumannii	Yes
Patient 145	Male	71	None	Negative	Streptococcus pneumoniae	Yes
Patient 146	Male	64	Atrial fibrillation, Lung cancer	Acinetobacter baumannii	Pneumocystis jirovecii	Yes
Patient 147	Female	60	Systemic lupus erythematosus, Idiopathic thrombocytopenic purpura	Nocardia farcinica	Escherichia coli, Pneumocystis jirovecii, Cytomegalovirus, Epstein-Barr virus, Nocardia farcinica	Yes
Patient 148	Female	27	Epilepsy, Schizophrenia	Negative	Mycoplasma pneumoniae	Yes
Patient 149	Male	71	Chronic obstructive pulmonary disease	Negative	Mycobacterium tuberculosis	Yes
Patient 150	Female	61	None	Negative	Stenotrophomonas maltophilia, Escherichia coli, Epstein-Barr virus	Yes
Patient 151	Female	58	Bronchiectasis, Bronchial asthma, Diffusive panbronchiolitis, Rheumatoid arthritis	Negative	Negative	Yes
Patient 152	Male	72	Pulmonary embolism	Acinetobacter baumannii, Candida tropicalis	Negative	Yes
Patient 153	Female	64	Hypothyroidism	Negative	Chlamydia psittaci	Yes
Patient 154	Male	64	Lung cancer, Hilar lymph node malignancy, Mediastinal lymph node malignancy, Liver cancer	Negative	Negative	Yes
Patient 155	Male	67	Bronchial asthma, Chronic obstructive pulmonary disease, Hypertension	Negative	Mycobacterium tuberculosis	Yes
Patient 156	Male	68	Bronchiectasis, Hypertension	Negative	Negative	Yes
Patient 157	Female	50	Obsolete pulmonary tuberculosis, Hyperthyroidism	Negative	Negative	Yes
Patient 158	Female	57	Hypertension, Thyroid carcinoma	Negative	False positive (Prevotella oris)	Yes
Patient 159	Female	62	Post-pneumonectomy, Diabetes mellitus	Negative	Mycobacterium tuberculosis	Yes
Patient 160	Male	20	Cutaneous lupus erythematosus	Negative	Negative	No
Patient 161	Male	48	None	Negative	Chlamydia psittaci	Yes
Patient 162	Male	57	Bronchiectasis	Negative	Streptococcus intermedius	Yes
Patient 163	Male	60	None	Negative	Mycobacterium tuberculosis	Yes
Patient 164	Male	41	Bronchiectasis, Diabetes mellitus	Negative	Negative	Yes
Patient 165	Female	74	Bronchial asthma, Hypertension	Negative	Negative	Yes
Patient 166	Male	59	Chronic obstructive pulmonary disease, Hypertension	Negative	Streptococcus pneumoniae	Yes
Patient 167	Female	62	Chronic obstructive pulmonary disease, Hypertension, Hyperthyroidism	Negative	Negative	Yes
Patient 168	Female	37	Hyperthyroidism	Negative	Mycobacterium tuberculosis	Yes
Patient 169	Male	55	None	Negative	Hemophilus parainfluenzae, Epstein-Barr virus, Human herpesvirus 7	Yes
Patient 170	Male	68	None	Negative	Hemophilus parainfluenzae	Yes
Patient 171	Male	73	Gout	Negative	Negative	Yes
Patient 172	Male	50	None	Negative	Negative	Yes
Patient 173	Female	76	Chronic obstructive pulmonary disease, Bronchiectasis	False positive (Acinetobacter baumannii)	Pseudomonas aeruginosa	Yes
Patient 174	Female	72	None	Negative	Negative	Yes
Patient 175	Female	57	None	Negative	Negative	Yes
Patient 176	Female	64	Bronchiectasis, Atrioventricular block	Negative	Pseudomonas aeruginosa	Yes
Patient 177	Female	70	Bronchiectasis, Hypertension, Diabetes mellitus	Negative	Pseudomonas aeruginosa	Yes
Patient 178	Male	67	None	Negative	Mycobacterium tuberculosis	Yes
Patient 179	Male	56	Chronic obstructive pulmonary disease, Incomplete right bundle branch block	Negative	Negative	Yes
Patient 180	Male	59	Bronchiectasis, Pulmonary bulla, Emphysema, Osteoarthritis, Ankylosing spondylitis	Aspergillus awamori	Aspergillus awamori	Yes
Patient 181	Male	69	None	Negative	Mycodacterium frederiksbergense	Yes
Patient 182	Male	36	None	Negative	Negative	Yes
Patient 183	Male	43	None	Negative	Negative	Yes
Patient 184	Male	36	Obstructive sleep apnea hypopnea syndrome	Negative	Negative	Yes
Patient 185	Male	39	None	Negative	Negative	Yes
Patient 186	Male	81	Pulmonary hypertension	Negative	Nocardia brasiliensis	Yes
Patient 187	Female	53	Bronchiectasis	Pseudomonas aeruginosa	Pseudomonas aeruginosa	Yes
Patient 188	Female	57	Hypertension, Gravis myasthenia	Negative	Negative	Yes
Patient 189	Male	80	Obsolete pulmonary tuberculosis, Bladder cancer	Klebsiella pneumoniae	Klebsiella pneumoniae	Yes
Patient 190	Male	44	Bronchial asthma	Negative	Haemophilus influenzae	Yes
Patient 191	Male	52	Hypertension	Negative	Negative	Yes
Patient 192	Male	69	Hypertension, Gastric cancer	False positive (Aspergillus)	Nocardia cyriacigeorgica	Yes
Patient 193	Male	47	Obstructive sleep apnea hypopnea syndrome, Hypertension, Incomplete right bundle branch block	Negative	Negative	Yes
Patient 194	Male	57	Bronchial asthma, Bronchiectasis	Negative	Pseudomonas aeruginosa	Yes
Patient 195	Female	69	None	Negative	Mycobacterium avium	Yes
Patient 196	Male	63	Bronchiectasis, Emphysema, Pulmonary bulla, Thyroid carcinoma	Mycobacterium tuberculosis	Negative	Yes
Patient 197	Male	53	Bronchiectasis	Negative	Negative	Yes
Patient 198	Female	43	Bronchiectasis	Negative	Legionella pneumophila	Yes
Patient 199	Male	63	Bronchiectasis, Chronic obstructive pulmonary disease, Obsolete pulmonary tuberculosis	Pseudomonas aeruginosa	Pseudomonas aeruginosa	Yes
Patient 200	Male	62	None	Negative	Negative	Yes
Patient 201	Male	39	Hypertension	Negative	Negative	Yes
Patient 202	Male	76	Hypertension, Coronary atherosclerotic heart disease, Esophageal cancer	Negative	Pneumocystis jirovecii, Epstein-Barr virus, Cytomegalovirus	Yes
Patient 203	Female	23	None	Mycobacterium tuberculosis	Negative	Yes
Patient 204	Female	56	Bronchiectasis	Negative	Streptococcus pneumoniae, Mycodacterium chelonei	Yes
Patient 205	Female	55	Bronchiectasis, Pulmonary sclerosing pneumocytoma	Negative	Haemophilus influenzae	Yes
Patient 206	Male	62	Hypertension, Diabetes mellitus	Negative	Mycobacterium tuberculosis	Yes
Patient 207	Male	55	Diabetes mellitus	Negative	Mycobacterium tuberculosis	Yes
Patient 208	Female	56	Autoimmune liver disease	Negative	Mycobacterium tuberculosis	Yes
Patient 209	Female	37	Sjogren's syndrome, Depression	Negative	Mycobacterium tuberculosis	Yes
Patient 210	Male	57	Hypertension, Renal carcinoma, Chronic lymphocytic leukemia	Negative	Enterococcus faecalis	Yes
Patient 211	Male	46	None	False positive (Candida albicans)	Chlamydia psittaci	Yes
Patient 212	Female	77	Diabetes mellitus, Atrial fibrillation	Stenotrophomonas maltophilia	Stenotrophomonas maltophilia, Corynebacterium striatum, Staphylococcus aureus	Yes
Patient 213	Female	65	Pemphigus	Negative	Klebsiella pneumoniae, Cytomegalovirus	Yes
Patient 214	Male	76	Chronic obstructive pulmonary disease	Pseudomonas aeruginosa	Pseudomonas aeruginosa	Yes
Patient 215	Male	50	Parkinson's syndrome	Negative	Epstein-Barr virus	Yes
Patient 216	Male	75	Hypertension, Diabetes mellitus	False positive (Candida krusei)	Corynebacterium striatum	Yes
Patient 217	Male	54	None	Negative	Aeromonas dhakensis	Yes
Patient 218	Male	64	Gastric cancer	Negative	Candida albicans, Epstein-Barr virus	Yes
Patient 219	Female	31	None	Negative	Pseudomonas aeruginosa	Yes
Patient 220	Female	80	Hypertension, Coronary atherosclerotic heart disease	Negative	Negative	Yes
Patient 221	Male	60	Tumor of submaxillary gland, Vocal cord carcinoma	Pseudomonas aeruginosa, Klebsiella aerogenes	Pseudomonas aeruginosa, Klebsiella aerogenes	Yes
Patient 222	Female	26	None	Mycobacterium tuberculosis	Mycobacterium tuberculosis	Yes
Patient 223	Male	51	Hypertension, Diabetes mellitus, Rheumatoid arthritis, Polymyositis	Negative	Hemophilus parainfluenzae	Yes
Patient 224	Male	74	Chronic bronchitis, Emphysema, Lung cancer, Gastric cancer	Pseudomonas aeruginosa, Candida albicans, Candida tropicalis	Pseudomonas aeruginosa, Candida albicans, Candida tropicalis	Yes
Patient 225	Male	62	Hypertension, Chronic renal insufficiency, Nephrotic syndrome	Negative	Candida albicans, Candida glabrata, Pneumocystis jirovecii	Yes
Patient 226	Female	56	Bronchial asthma	Negative	Hemophilus parainfluenzae	No
Patient 227	Male	65	Hypertension, Pulmonary infarction	Negative	Hemophilus parainfluenzae	Yes
Patient 228	Male	75	Hypertension, Diabetes mellitus	Acinetobacter baumannii	Acinetobacter baumannii	Yes
Patient 229	Male	26	None	Mycobacterium tuberculosis	Mycobacterium tuberculosis	Yes
Patient 230	Male	29	None	Candida albicans, Epstein-Barr virus	Pneumocystis jirovecii, Mycoplasma pneumoniae	Yes
Patient 231	Female	56	None	Negative	Pneumocystis jirovecii	Yes
Patient 232	Male	61	None	Candida albicans	Acinetobacter baumannii, Candida albicans	Yes
Patient 233	Female	70	Hypertension, Diabetes mellitus	Negative	Negative	No
Patient 234	Female	34	None	Mycobacterium tuberculosis	Mycobacterium tuberculosis	Yes
Patient 235	Male	63	Bronchiectasis	Negative	Negative	No
Patient 236	Male	50	Parkinson's syndrome	Negative	Haemophilus influenzae	No
Patient 237	Female	66	Bronchiectasis, Diabetes mellitus, Rheumatoid arthritis	Staphylococcus aureus	Klebsiella pneumoniae	Yes
Patient 238	Male	51	Coronary atherosclerotic heart disease, Diabetes mellitus	Negative	Cryptococcus neoformans	No
Patient 239	Male	58	Emphysema	Negative	Negative	No
Patient 240	Male	54	Hypertension, Diabetes mellitus	Klebsiella pneumoniae	Negative	Yes
Patient 241	Female	42	Cough variant asthma	Negative	False positive (Aspergillus fumigatu)	Yes
Patient 242	Male	69	None	Negative	Mycodacterium chelonei	Yes
Patient 243	Male	32	None	Negative	Negative	No
Patient 244	Male	52	None	Negative	Klebsiella pneumoniae, Human herpesvirus 1, Epstein-Barr virus	Yes
Patient 245	Female	64	Diabetes mellitus	Negative	Negative	No
Patient 246	Male	83	Chronic obstructive pulmonary disease	Negative	Epstein-Barr virus	Yes
